# Supplementary material for: Anti-NMDA-Receptor GluN1 Antibody Serostatus Is Robust in Acute Severe Stroke
Source: Diagnostics (Basel). 2025 Dec 9;15(24):3132. doi: 10.3390/diagnostics15243132 (PMC12731413; doi:10.3390/diagnostics15243132)
Supplement: Supplementary file 1 [file diagnostics-15-03132-s001.zip]

Archive with 1 entries (1 files):
- diagnostics-3997183-supplementary.pdf
